# Supplementary material for: Snakebite knowledge among healthcare workers in Gabon: A health facility-based cross-sectional survey
Source: PLoS Negl Trop Dis. 2026 Mar 16;20(3):e0013742. doi: 10.1371/journal.pntd.0013742 (PMC12991226; doi:10.1371/journal.pntd.0013742)
Supplement: S3 File — (XLSX) [file pntd.0013742.s004.xlsx]

## Sheet: Data
health_facility	profession	age	sex	clinical_experience	any_training	training_studies	training_postgrad	training_hours_studies	training_hours_postgrad	training_studies_1	training_studies_2	training_studies_3	training_studies_4	training_studies_5	training_studies_6	training_postgrad_1	training_postgrad_2	training_postgrad_3	training_postgrad_4	training_postgrad_5	training_postgrad_6	patient_treat	patient_treat_num	patient_treat_when	self_assess_knowledge	overall_points	overall_percent_score	symptom_percent_score	symptom_quartile	management_percent_score	management_quartile	question_1_symp	question_2_symp	question_3_symp	question_4_symp	question_5_symp	question_6_symp	question_7_symp	question_8_symp	question_9_symp	question_10_symp	question_11_symp	question_12_symp	question_1_manage	question_2_manage	question_3_manage	question_4_manage	question_5_manage	question_6_manage
Primary health facility	Nurse	44	Male	> 10 years	1	1	0	1	NA	0	0	0	0	0	0	0	0	0	0	0	0	1	1	>5 years	Poor	8	33.3	10	0 - 25	58	51 - 75	0	0	0	0	0	0	0	1	0	0	1	0	1	1	0	1	1	0
Primary health facility	Nurse	48	Male	> 10 years	1	1	0	NA	NA	0	0	0	1	0	0	0	0	0	0	0	0	0	NA	NA	Poor	9	37.5	50	26 - 50	33	26 - 50	1	0	1	1	0	1	0	0	1	1	0	0	0	1	0	0	1	0
Primary health facility	Assistant nurse	36	Female	2 - 5 years	1	1	0	2	NA	0	1	0	0	0	0	0	0	0	0	0	0	0	NA	NA	Poor	12	50	60	51 - 75	50	26 - 50	0	1	0	1	1	1	1	1	0	1	1	0	1	1	0	0	1	0
Primary health facility	Assistant nurse	38	Female	6 - 10 years	1	0	1	NA	1	0	0	0	0	0	0	1	0	0	0	1	0	0	NA	NA	Poor	9	37.5	50	26 - 50	33	26 - 50	0	0	1	1	1	1	0	1	1	0	0	0	1	1	0	0	1	0
Primary health facility	Assistant nurse	49	Male	> 10 years	0	0	0	NA	NA	0	0	0	0	0	0	0	0	0	0	0	0	0	NA	NA	Medium	11	45.8	40	26 - 50	58	51 - 75	0	0	0	1	0	1	0	1	0	0	1	1	1	1	0	0	1	0
Secondary health facility	Medical doctor	24	Female	2 - 5 years	1	1	0	6	NA	0	0	1	1	0	0	0	0	0	0	0	0	1	2	< 1 year	Medium	13	54.2	60	51 - 75	58	51 - 75	1	1	1	1	1	1	0	0	0	1	0	0	1	1	0	1	1	0
Primary health facility	Assistant nurse	40	Female	6 - 10 years	0	0	0	NA	NA	0	0	0	0	0	0	0	0	0	0	0	0	0	NA	NA	NA	10	41.7	50	26 - 50	42	26 - 50	1	1	1	0	1	1	0	0	0	0	0	0	1	1	0	0	1	0
Secondary health facility	Assistant nurse	56	Female	> 10 years	1	1	0	1	NA	0	1	1	1	0	0	0	0	0	0	0	0	0	NA	NA	Poor	11	45.8	50	26 - 50	50	26 - 50	1	1	0	1	0	1	0	1	0	0	0	1	1	0	0	1	1	1
Secondary health facility	Assistant nurse	49	Female	> 10 years	0	0	0	NA	NA	0	0	0	0	0	0	0	0	0	0	0	0	1	4	< 1 year	Poor	17	70.8	70	51 - 75	83	76 - 100	1	1	1	0	1	1	1	1	0	0	1	0	1	1	0	1	1	0
Secondary health facility	Assistant nurse	30	Female	2 - 5 years	0	0	0	NA	NA	0	0	0	0	0	0	0	0	0	0	0	0	0	NA	NA	Poor	11	45.8	60	51 - 75	42	26 - 50	1	1	1	1	0	1	0	0	0	0	0	1	1	1	0	0	1	0
Secondary health facility	Nurse	NA	Female	<=1 year	0	0	0	NA	NA	0	0	0	0	0	0	0	0	0	0	0	0	0	NA	NA	Good	9	37.5	40	26 - 50	42	26 - 50	0	1	0	1	1	1	0	0	0	0	0	0	0	1	0	0	1	1
Secondary health facility	Assistant nurse	48	Female	6 - 10 years	1	0	1	NA	4	0	0	0	0	0	0	0	0	0	1	0	0	1	6	< 1 year	Good	11	45.8	60	51 - 75	42	26 - 50	0	1	1	1	0	1	0	0	1	1	0	1	1	0	1	0	1	0
Secondary health facility	Assistant nurse	33	Female	2 - 5 years	0	0	0	NA	NA	0	0	0	0	0	0	0	0	0	0	0	0	NA	NA	NA	Poor	11	45.8	50	26 - 50	50	26 - 50	1	0	0	1	1	1	0	0	0	0	1	0	0	0	0	0	1	1
Secondary health facility	Assistant nurse	37	Female	> 10 years	1	1	1	1	1	0	0	1	1	0	0	0	0	1	1	0	0	1	NA	1-5 years	Poor	10	41.7	60	51 - 75	33	26 - 50	1	1	1	1	0	1	0	0	0	0	1	0	0	1	0	0	1	0
Primary health facility	Assistant nurse	31	Male	6 - 10 years	0	0	0	NA	NA	0	0	0	0	0	0	0	0	0	0	0	0	0	NA	NA	Medium	13	54.2	60	51 - 75	58	51 - 75	1	1	1	0	1	1	1	1	0	0	0	0	1	1	0	1	1	0
Secondary health facility	Nurse	45	Male	> 10 years	1	1	0	1	NA	0	0	1	1	0	0	0	0	0	0	0	0	1	10	1-5 years	Medium	13	54.2	70	51 - 75	50	26 - 50	1	1	1	1	1	1	0	0	0	0	1	0	0	1	0	0	1	0
Primary health facility	Nurse	48	Male	6 - 10 years	1	1	0	2	NA	0	1	1	1	0	0	0	0	0	0	0	0	1	3	< 1 year	Medium	12	50	50	26 - 50	58	51 - 75	1	1	1	0	0	1	0	0	0	0	1	0	0	1	0	0	1	0
Primary health facility	Nurse	54	Female	> 10 years	1	1	0	1.5	NA	0	0	0	1	0	0	0	0	0	0	0	0	1	1	1-5 years	Poor	6	25	40	26 - 50	17	0 - 25	0	0	1	1	0	1	0	1	1	1	0	0	0	0	0	0	1	0
Secondary health facility	Nurse	41	Male	6 - 10 years	0	0	0	NA	NA	0	0	0	0	0	0	0	0	0	0	0	0	0	NA	NA	Medium	13	54.2	70	51 - 75	50	26 - 50	1	0	1	1	1	1	0	0	0	0	1	1	1	1	0	0	1	0
Secondary health facility	Assistant nurse	25	Female	NA	1	1	1	60	60	0	0	0	0	0	0	0	0	0	0	0	0	1	2	< 1 year	Excellent	8	33.3	40	26 - 50	33	26 - 50	1	0	0	1	1	1	0	0	0	0	0	0	0	1	0	0	1	0
Secondary health facility	Assistant nurse	49	Female	> 10 years	1	0	1	NA	2	0	0	0	0	0	0	1	0	1	1	0	0	1	12	>5 years	Good	12	50	50	26 - 50	58	51 - 75	1	0	1	1	1	1	0	0	0	0	0	0	1	1	0	0	1	1
Secondary health facility	Assistant nurse	46	Female	> 10 years	0	0	0	NA	NA	0	0	0	0	0	0	0	0	0	0	0	0	1	7	1-5 years	Good	14	58.3	90	76 - 100	42	26 - 50	1	1	1	1	1	1	0	1	1	0	1	1	1	1	0	0	1	0
Secondary health facility	Assistant nurse	39	Female	2 - 5 years	0	0	0	NA	NA	0	0	0	0	0	0	0	0	0	0	0	0	0	NA	NA	Medium	11	45.8	60	51 - 75	42	26 - 50	0	1	1	1	0	1	0	1	0	0	1	1	0	1	0	0	1	0
Primary health facility	Medical doctor	36	Male	6 - 10 years	0	0	0	NA	NA	0	0	0	0	0	0	0	0	0	0	0	0	1	10	< 1 year	Medium	14	58.3	50	26 - 50	75	51 - 75	1	0	1	1	0	1	0	1	1	1	0	0	1	1	1	1	1	1
Secondary health facility	Assistant nurse	29	Female	6 - 10 years	1	1	0	2	NA	1	1	1	1	0	0	0	0	0	0	0	0	0	NA	NA	No Knowledge	12	50	60	51 - 75	50	26 - 50	1	1	1	1	1	0	0	1	0	0	0	1	1	1	0	0	1	0
Secondary health facility	Medical doctor	46	Female	> 10 years	0	0	0	NA	NA	0	0	0	0	0	0	0	0	0	0	0	0	0	NA	NA	Poor	11	45.8	70	51 - 75	33	26 - 50	1	1	1	1	0	1	0	0	1	0	1	0	1	1	1	0	1	0
Secondary health facility	Assistant nurse	28	Female	2 - 5 years	1	1	1	2	2	1	0	0	0	1	1	1	1	0	0	0	0	0	NA	NA	Medium	11	45.8	60	51 - 75	42	26 - 50	1	0	0	1	1	1	1	0	0	1	0	1	1	1	0	0	1	0
Secondary health facility	Medical doctor	24	Female	2 - 5 years	1	1	0	12	NA	0	1	1	0	0	0	0	0	0	0	0	0	0	NA	NA	Poor	11	45.8	50	26 - 50	50	26 - 50	0	1	1	1	1	1	0	1	0	1	0	0	0	1	0	0	1	1
Secondary health facility	Assistant nurse	31	Female	6 - 10 years	0	0	0	NA	NA	0	0	0	0	0	0	0	0	0	0	0	0	0	NA	NA	Poor	13	54.2	60	51 - 75	58	51 - 75	1	0	1	1	1	1	0	1	0	0	0	1	0	1	0	0	1	1
Primary health facility	Assistant nurse	46	Male	NA	1	1	0	4	NA	1	1	0	1	0	0	0	0	0	0	0	0	1	1	< 1 year	Medium	15	62.5	70	51 - 75	67	51 - 75	1	0	1	1	1	1	1	0	0	1	0	1	1	1	0	1	1	1
Secondary health facility	Medical doctor	34	Male	2 - 5 years	1	1	0	30	NA	1	0	0	0	0	0	0	0	0	0	0	0	1	3	1-5 years	Good	13	54.2	80	76 - 100	42	26 - 50	1	1	1	1	0	1	1	1	1	0	1	0	1	1	1	0	1	0
Secondary health facility	Medical doctor	31	Female	2 - 5 years	0	0	0	NA	NA	0	0	0	0	0	0	0	0	0	0	0	0	1	1	1-5 years	Poor	15	62.5	70	51 - 75	67	51 - 75	1	1	1	1	0	1	1	1	0	0	1	0	1	1	1	1	1	0
Secondary health facility	Nurse	25	Female	2 - 5 years	0	0	0	NA	NA	0	0	0	0	0	0	0	0	0	0	0	0	0	NA	NA	No Knowledge	2	8.3	10	0 - 25	8	0 - 25	0	0	0	1	0	0	0	0	0	0	0	0	0	0	0	0	0	0
Secondary health facility	Nurse	38	Male	6 - 10 years	1	1	0	8	NA	1	0	1	1	0	0	0	0	0	0	0	0	1	4	< 1 year	Medium	17	70.8	70	51 - 75	83	76 - 100	1	1	1	0	0	1	1	1	1	1	1	0	1	1	1	1	1	1
Secondary health facility	Nurse	54	Female	> 10 years	1	0	1	NA	1	0	0	0	0	0	0	0	0	0	1	0	0	NA	NA	NA	Poor	15	62.5	60	51 - 75	75	51 - 75	1	0	1	1	0	1	0	0	1	0	0	1	0	1	1	1	1	1
Secondary health facility	Assistant nurse	45	Female	> 10 years	0	0	0	NA	NA	0	0	0	0	0	0	0	0	0	0	0	0	1	NA	>5 years	Medium	12	50	60	51 - 75	50	26 - 50	1	1	1	1	0	1	0	1	1	0	0	0	1	1	0	1	1	1
Secondary health facility	Assistant nurse	26	Female	<=1 year	1	1	1	2	2	0	0	0	0	0	0	0	1	0	0	0	0	0	NA	NA	No Knowledge	10	41.7	40	26 - 50	50	26 - 50	0	1	0	1	1	1	0	0	0	0	0	0	1	1	0	0	1	1
Secondary health facility	Assistant nurse	32	Female	<=1 year	0	0	0	NA	NA	0	0	0	0	0	0	0	0	0	0	0	0	0	NA	NA	Medium	9	37.5	50	26 - 50	33	26 - 50	1	0	0	1	0	1	0	0	1	1	1	0	1	0	1	0	1	1
Secondary health facility	Assistant nurse	52	Female	> 10 years	1	1	0	2	NA	0	0	0	1	0	0	0	0	0	0	0	0	0	NA	NA	Poor	9	37.5	50	26 - 50	33	26 - 50	1	0	1	1	0	1	0	0	1	1	0	0	1	1	0	0	1	0
Primary health facility	Nurse	31	Female	2 - 5 years	1	1	0	120	NA	1	0	1	1	0	0	0	0	0	0	0	0	0	NA	NA	Medium	18	75	70	51 - 75	92	76 - 100	1	1	1	1	0	1	0	1	1	0	1	0	1	1	1	1	1	1
Primary health facility	Assistant nurse	43	Female	6 - 10 years	1	1	0	4	NA	1	1	1	1	1	0	0	0	0	0	0	0	1	1	1-5 years	Medium	13	54.2	80	76 - 100	42	26 - 50	1	1	1	0	1	1	1	0	1	1	1	0	1	0	0	0	1	0
Primary health facility	Nurse	43	Male	NA	1	0	1	NA	NA	0	0	0	0	0	0	0	1	1	1	1	0	1	7	1-5 years	Good	15	62.5	70	51 - 75	67	51 - 75	1	1	1	1	1	1	0	1	0	0	1	0	1	1	1	1	1	0
Primary health facility	Medical doctor	41	Female	6 - 10 years	1	0	1	NA	1	0	0	0	0	0	0	0	0	1	1	0	0	1	2	1-5 years	Medium	15	62.5	80	76 - 100	58	51 - 75	1	1	1	1	1	1	1	1	1	1	0	0	0	1	1	1	1	0
Primary health facility	Nurse	48	Male	> 10 years	0	0	0	NA	NA	0	0	0	0	0	0	0	0	0	0	0	0	0	NA	NA	Medium	12	50	70	51 - 75	42	26 - 50	1	1	1	1	0	1	0	0	1	1	1	0	0	1	0	1	1	0
Secondary health facility	Nurse	54	Female	> 10 years	0	0	0	NA	NA	0	0	0	0	0	0	0	0	0	0	0	0	0	NA	NA	No Knowledge	15	62.5	80	76 - 100	58	51 - 75	1	1	1	0	1	1	1	0	0	0	1	1	1	1	0	0	1	0
Secondary health facility	Nurse	52	Female	> 10 years	0	0	0	NA	NA	0	0	0	0	0	0	0	0	0	0	0	0	0	NA	NA	No Knowledge	14	58.3	70	51 - 75	58	51 - 75	1	1	0	1	1	1	0	0	1	1	0	1	1	0	0	0	1	0
Primary health facility	Assistant nurse	30	Female	2 - 5 years	1	0	1	NA	2	0	0	0	0	0	0	0	0	0	1	0	0	1	10	< 1 year	Medium	9	37.5	50	26 - 50	33	26 - 50	1	0	0	1	1	1	0	1	0	1	0	1	0	1	0	0	1	0
Primary health facility	Assistant nurse	32	Female	<=1 year	1	1	0	5	NA	1	1	1	1	1	0	0	0	0	0	0	0	0	NA	NA	Poor	15	62.5	70	51 - 75	67	51 - 75	1	1	1	1	1	0	0	1	1	0	1	0	1	1	0	1	1	0
Secondary health facility	Assistant nurse	49	Female	6 - 10 years	0	0	0	NA	NA	0	0	0	0	0	0	0	0	0	0	0	0	1	1	1-5 years	Medium	8	33.3	40	26 - 50	33	26 - 50	1	0	0	1	1	1	0	0	0	0	0	0	1	0	1	0	1	1
Secondary health facility	Assistant nurse	48	Female	> 10 years	0	0	0	NA	NA	0	0	0	0	0	0	0	0	0	0	0	0	0	NA	NA	Poor	12	50	80	76 - 100	33	26 - 50	1	1	1	1	0	1	1	0	1	1	1	0	1	1	0	0	1	1
Secondary health facility	Assistant nurse	45	Female	> 10 years	0	0	0	NA	NA	0	0	0	0	0	0	0	0	0	0	0	0	1	2	>5 years	Medium	13	54.2	60	51 - 75	58	51 - 75	0	1	1	1	0	1	0	1	0	0	1	1	1	1	1	0	1	0
Secondary health facility	Medical doctor	41	Female	> 10 years	0	0	0	NA	NA	0	0	0	0	0	0	0	0	0	0	0	0	0	NA	NA	Poor	12	50	60	51 - 75	50	26 - 50	1	0	1	1	0	1	1	0	0	0	0	1	0	1	0	1	1	0
Secondary health facility	Nurse	47	Male	> 10 years	1	1	0	3	NA	1	1	1	1	1	0	0	0	0	0	0	0	1	4	< 1 year	Medium	16	66.7	90	76 - 100	58	51 - 75	1	1	1	1	1	1	1	0	0	1	1	1	1	1	1	1	1	0
Secondary health facility	Nurse	47	Male	> 10 years	1	1	0	2	NA	1	1	1	1	1	1	0	0	0	0	0	0	1	4	< 1 year	Medium	14	58.3	80	76 - 100	50	26 - 50	1	1	1	1	1	1	0	1	0	0	1	1	0	1	0	1	1	0
Secondary health facility	Nurse	42	Male	> 10 years	1	1	0	3	NA	1	1	1	1	0	0	0	0	0	0	0	0	1	2	>5 years	Medium	12	50	60	51 - 75	50	26 - 50	1	1	0	1	0	1	0	1	1	0	0	1	0	1	0	1	1	0
Secondary health facility	Assistant nurse	26	Female	NA	0	0	0	NA	NA	0	0	0	0	0	0	0	0	0	0	0	0	0	NA	NA	No Knowledge	10	41.7	60	51 - 75	33	26 - 50	1	1	1	0	0	1	0	0	0	0	1	1	0	1	0	0	1	1
Secondary health facility	Assistant nurse	39	Female	6 - 10 years	1	1	0	2	NA	0	0	0	1	0	0	0	0	0	0	0	0	1	1	1-5 years	Medium	11	45.8	50	26 - 50	50	26 - 50	1	0	1	1	0	1	0	0	1	1	0	0	1	0	1	1	1	1
Secondary health facility	Assistant nurse	31	Female	NA	0	0	0	NA	NA	0	0	0	0	0	0	0	0	0	0	0	0	0	NA	NA	Medium	11	45.8	60	51 - 75	42	26 - 50	1	1	0	1	0	1	0	1	1	0	0	1	1	0	0	0	1	1
Secondary health facility	Assistant nurse	29	Female	NA	0	0	0	NA	NA	0	0	0	0	0	0	0	0	0	0	0	0	1	1	< 1 year	Excellent	11	45.8	50	26 - 50	50	26 - 50	1	1	1	0	1	0	1	1	0	0	0	0	0	0	0	0	1	0
Secondary health facility	Assistant nurse	55	Female	> 10 years	0	0	0	NA	NA	0	0	0	0	0	0	0	0	0	0	0	0	1	NA	>5 years	Medium	6	25	40	26 - 50	17	0 - 25	1	1	0	1	0	1	0	0	0	0	0	0	0	0	0	0	1	0
Secondary health facility	Assistant nurse	55	Female	> 10 years	1	0	1	NA	1.5	0	0	0	0	0	0	1	1	1	1	1	0	1	2	>5 years	Poor	12	50	60	51 - 75	50	26 - 50	1	0	0	1	0	0	1	0	1	1	1	1	0	1	1	0	1	1
Secondary health facility	Assistant nurse	27	Female	2 - 5 years	0	0	0	NA	NA	0	0	0	0	0	0	0	0	0	0	0	0	1	1	>5 years	Medium	11	45.8	60	51 - 75	42	26 - 50	1	1	0	1	0	1	0	1	1	0	1	0	0	1	0	0	1	0
Secondary health facility	Assistant nurse	33	Female	2 - 5 years	0	0	0	NA	NA	0	0	0	0	0	0	0	0	0	0	0	0	0	NA	NA	Excellent	9	37.5	50	26 - 50	33	26 - 50	1	0	0	1	1	1	1	0	0	0	0	0	0	1	0	1	1	0
Secondary health facility	Medical doctor	50	Male	> 10 years	1	1	0	4	NA	1	0	1	1	1	0	0	0	0	0	0	0	1	15	>5 years	Good	15	62.5	80	76 - 100	58	51 - 75	1	1	1	0	1	1	1	1	1	0	1	0	1	1	0	1	1	0
Secondary health facility	Medical doctor	34	Male	6 - 10 years	0	0	0	NA	NA	0	0	0	0	0	0	0	0	0	0	0	0	0	NA	NA	Poor	13	54.2	50	26 - 50	67	51 - 75	0	1	1	1	0	1	1	0	0	0	0	0	1	1	1	0	0	1
Secondary health facility	Assistant nurse	46	Female	> 10 years	1	1	1	NA	1	0	0	0	1	1	0	0	0	1	1	1	0	1	3	< 1 year	Medium	10	41.7	60	51 - 75	33	26 - 50	0	1	1	0	1	1	0	0	0	1	1	1	0	1	0	0	1	0
Secondary health facility	Assistant nurse	40	Female	<=1 year	0	0	0	NA	NA	0	0	0	0	0	0	0	0	0	0	0	0	0	NA	NA	NA	9	37.5	40	26 - 50	42	26 - 50	1	0	0	1	1	1	0	0	0	0	0	0	0	1	0	0	1	0
Primary health facility	Medical doctor	33	Male	2 - 5 years	1	1	0	2	NA	1	1	1	1	1	0	0	0	0	0	0	0	1	2	1-5 years	Good	17	70.8	60	51 - 75	92	76 - 100	1	1	0	1	0	1	1	1	0	0	1	0	1	1	1	1	1	1
Secondary health facility	Assistant nurse	30	Female	2 - 5 years	0	0	0	NA	NA	0	0	0	0	0	0	0	0	0	0	0	0	0	NA	NA	No Knowledge	5	20.8	30	26 - 50	17	0 - 25	1	0	0	1	0	1	0	0	0	0	0	0	0	1	0	0	1	0
Secondary health facility	Medical doctor	34	Male	2 - 5 years	0	0	0	NA	NA	0	0	0	0	0	0	0	0	0	0	0	0	1	2	< 1 year	Poor	18	75	70	51 - 75	92	76 - 100	1	1	1	1	0	1	1	1	0	0	1	0	1	1	1	1	1	1
Secondary health facility	Medical doctor	57	Male	2 - 5 years	0	0	0	NA	NA	0	0	0	0	0	0	0	0	0	0	0	0	1	3	>5 years	Good	10	41.7	50	26 - 50	42	26 - 50	1	0	0	1	0	1	1	0	0	1	0	1	1	1	0	0	0	1
Secondary health facility	Medical doctor	25	Female	6 - 10 years	1	1	0	2	NA	1	0	0	0	0	0	0	0	0	0	0	0	0	NA	NA	Poor	16	66.7	70	51 - 75	75	51 - 75	1	1	1	0	1	1	1	0	0	0	0	1	1	1	0	1	1	0
Secondary health facility	Nurse	48	Female	> 10 years	1	1	0	1	NA	1	1	0	1	1	0	0	0	0	0	0	0	1	NA	1-5 years	Medium	9	37.5	40	26 - 50	42	26 - 50	1	1	1	0	0	1	0	1	0	0	0	0	0	1	0	1	1	0
Secondary health facility	Nurse	36	Female	2 - 5 years	1	1	0	25	NA	0	1	0	0	0	0	0	0	0	0	0	0	0	NA	NA	Poor	12	50	60	51 - 75	50	26 - 50	1	1	1	1	0	1	0	0	1	1	0	0	1	1	0	0	1	0
Secondary health facility	Assistant nurse	27	Female	<=1 year	1	1	0	2	NA	0	1	0	1	0	0	0	0	0	0	0	0	0	NA	NA	Medium	6	25	60	51 - 75	0	0 - 25	1	0	1	0	1	1	1	0	1	0	0	0	0	0	0	0	0	0
Secondary health facility	Assistant nurse	45	Female	> 10 years	0	0	0	NA	NA	0	0	0	0	0	0	0	0	0	0	0	0	1	2	>5 years	No Knowledge	12	50	50	26 - 50	58	51 - 75	1	0	0	1	1	0	0	0	1	1	0	1	1	0	1	1	1	1
Secondary health facility	Assistant nurse	37	Female	2 - 5 years	0	0	0	NA	NA	0	0	0	0	0	0	0	0	0	0	0	0	0	NA	NA	No Knowledge	14	58.3	70	51 - 75	58	51 - 75	1	0	0	1	1	1	0	1	1	0	1	1	1	1	1	0	1	1
Secondary health facility	Assistant nurse	39	Female	6 - 10 years	0	0	0	NA	NA	0	0	0	0	0	0	0	0	0	0	0	0	0	NA	NA	Medium	13	54.2	60	51 - 75	58	51 - 75	1	0	1	1	1	1	0	0	1	1	0	0	1	1	0	0	1	0
Primary health facility	Nurse	60	Male	> 10 years	0	0	0	NA	NA	0	0	0	0	0	0	0	0	0	0	0	0	1	2	1-5 years	Medium	11	45.8	40	26 - 50	58	51 - 75	1	0	0	1	0	0	0	0	1	1	1	0	1	1	0	0	1	0
Secondary health facility	Medical doctor	29	Male	2 - 5 years	1	1	1	NA	4	0	1	0	0	0	0	1	0	0	1	0	0	0	NA	NA	Medium	14	58.3	80	76 - 100	50	26 - 50	1	1	1	1	1	1	1	1	1	0	0	0	0	1	0	1	1	1
Secondary health facility	Assistant nurse	49	Female	> 10 years	0	0	0	NA	NA	0	0	0	0	0	0	0	0	0	0	0	0	0	NA	NA	Medium	13	54.2	70	51 - 75	50	26 - 50	1	1	1	1	0	1	0	0	1	1	0	1	1	1	0	0	1	0
Secondary health facility	Medical doctor	43	Male	6 - 10 years	0	0	0	NA	NA	0	0	0	0	0	0	0	0	0	0	0	0	1	4	>5 years	Medium	18	75	80	76 - 100	83	76 - 100	1	1	1	1	1	1	1	1	0	1	0	1	1	1	0	1	1	1
Secondary health facility	Assistant nurse	30	Female	2 - 5 years	0	0	0	NA	NA	0	0	0	0	0	0	0	0	0	0	0	0	0	NA	NA	Poor	13	54.2	70	51 - 75	50	26 - 50	1	0	1	1	1	1	1	1	0	0	1	0	1	1	0	0	1	0
Secondary health facility	Medical doctor	27	Female	6 - 10 years	1	1	0	2	NA	1	0	1	1	0	0	0	0	0	0	0	0	1	2	< 1 year	Medium	15	62.5	70	51 - 75	67	51 - 75	1	1	1	0	1	1	1	1	1	0	0	0	1	1	1	1	1	0
Secondary health facility	Nurse	30	Female	<=1 year	1	1	0	NA	NA	0	1	1	1	0	0	0	0	0	0	0	0	0	NA	NA	Poor	15	62.5	80	76 - 100	58	51 - 75	1	1	1	1	1	1	0	1	1	0	0	1	1	1	0	0	1	1
Secondary health facility	Assistant nurse	53	Male	> 10 years	1	1	1	4	2	1	1	1	1	1	0	1	1	1	1	0	0	1	4	1-5 years	Good	11	45.8	50	26 - 50	50	26 - 50	1	1	1	0	1	1	0	0	0	1	0	0	1	1	0	0	1	0
Secondary health facility	Assistant nurse	47	Female	> 10 years	1	0	1	NA	1	0	0	0	0	0	0	0	0	1	1	1	0	NA	NA	NA	NA	10	41.7	60	51 - 75	33	26 - 50	1	1	1	1	1	1	0	1	0	0	0	0	1	1	0	0	0	0
Secondary health facility	Assistant nurse	35	Female	6 - 10 years	0	0	0	NA	NA	0	0	0	0	0	0	0	0	0	0	0	0	1	1	1-5 years	Good	11	45.8	40	26 - 50	58	51 - 75	1	0	1	1	0	1	0	0	0	1	0	0	1	1	0	0	1	1
Secondary health facility	Assistant nurse	34	Female	<=1 year	0	0	0	NA	NA	0	0	0	0	0	0	0	0	0	0	0	0	1	5	< 1 year	Medium	13	54.2	60	51 - 75	58	51 - 75	1	1	0	1	1	1	1	0	0	0	0	0	0	1	1	0	1	1
Primary health facility	Nurse	45	Male	> 10 years	1	1	0	8	NA	1	1	1	1	1	0	0	0	0	0	0	0	1	10	< 1 year	Medium	12	50	70	51 - 75	42	26 - 50	1	1	1	1	1	1	0	1	0	0	0	1	0	1	0	0	1	1
Primary health facility	Nurse	43	Female	> 10 years	0	0	0	NA	NA	0	0	0	0	0	0	0	0	0	0	0	0	1	1	< 1 year	Good	9	37.5	40	26 - 50	42	26 - 50	0	0	1	0	1	1	0	0	0	0	0	1	0	1	0	0	1	0
Primary health facility	Assistant nurse	58	Female	> 10 years	1	1	0	12	NA	1	1	1	1	1	0	0	0	0	0	0	0	1	1	< 1 year	Medium	12	50	50	26 - 50	58	51 - 75	1	1	1	0	1	1	0	1	0	0	0	0	0	1	0	0	1	1
Primary health facility	Assistant nurse	44	Female	> 10 years	1	1	0	4	NA	0	0	0	1	0	0	0	0	0	0	0	0	0	NA	NA	No Knowledge	11	45.8	60	51 - 75	42	26 - 50	1	1	1	0	1	1	0	0	0	0	1	0	1	0	0	0	1	0
Secondary health facility	Assistant nurse	34	Female	> 10 years	0	0	0	NA	NA	0	0	0	0	0	0	0	0	0	0	0	0	0	NA	NA	No Knowledge	8	33.3	40	26 - 50	33	26 - 50	1	1	0	1	0	1	0	1	0	0	0	0	1	1	0	0	1	0
Secondary health facility	Medical doctor	37	Male	> 10 years	1	1	0	20	NA	1	1	1	1	1	0	0	0	0	0	0	0	0	NA	NA	Medium	11	45.8	60	51 - 75	42	26 - 50	1	1	1	0	1	1	1	0	0	0	0	0	1	1	0	0	1	0
Secondary health facility	Nurse	27	Female	NA	1	1	0	160	NA	0	1	1	1	0	0	0	0	0	0	0	0	0	NA	NA	Medium	9	37.5	50	26 - 50	33	26 - 50	1	1	0	1	1	1	0	0	0	0	0	0	1	1	0	0	1	0
Secondary health facility	Assistant nurse	35	Female	2 - 5 years	0	0	0	NA	NA	0	0	0	0	0	0	0	0	0	0	0	0	1	2	< 1 year	Good	9	37.5	40	26 - 50	42	26 - 50	1	1	0	1	1	0	0	0	0	0	0	0	1	1	1	0	1	0
Secondary health facility	Nurse	49	Male	> 10 years	0	0	0	NA	NA	0	0	0	0	0	0	0	0	0	0	0	0	0	NA	NA	Medium	14	58.3	70	51 - 75	58	51 - 75	1	1	0	1	0	1	0	0	1	0	1	1	1	1	0	0	1	0
Secondary health facility	Assistant nurse	27	Male	2 - 5 years	0	0	0	NA	NA	0	0	0	0	0	0	0	0	0	0	0	0	0	NA	NA	No Knowledge	9	37.5	40	26 - 50	42	26 - 50	1	0	0	1	0	1	0	0	0	1	0	1	0	1	0	0	1	0
Secondary health facility	Assistant nurse	51	Male	2 - 5 years	0	0	0	NA	NA	0	0	0	0	0	0	0	0	0	0	0	0	1	4	>5 years	Medium	11	45.8	60	51 - 75	42	26 - 50	1	1	1	1	0	0	0	0	1	1	1	0	1	0	1	0	1	0
Primary health facility	Assistant nurse	51	Female	> 10 years	1	1	0	2	NA	1	0	1	1	0	0	0	0	0	0	0	0	0	NA	NA	Poor	8	33.3	30	26 - 50	42	26 - 50	0	0	1	1	0	1	0	1	0	0	0	0	1	1	0	0	1	0
Primary health facility	Nurse	53	Male	> 10 years	1	1	0	2	NA	1	1	1	1	1	0	0	0	0	0	0	0	1	5	1-5 years	NA	12	50	60	51 - 75	50	26 - 50	1	1	1	1	0	1	1	1	0	1	0	0	0	1	0	0	1	0
Secondary health facility	Medical doctor	28	Male	2 - 5 years	0	0	0	NA	NA	0	0	0	0	0	0	0	0	0	0	0	0	0	NA	NA	Poor	14	58.3	50	26 - 50	75	51 - 75	1	1	0	0	0	1	0	0	0	1	1	1	1	1	1	1	1	0
Primary health facility	Nurse	62	Male	> 10 years	0	0	0	NA	NA	0	0	0	0	0	0	0	0	0	0	0	0	0	NA	NA	Poor	11	45.8	60	51 - 75	42	26 - 50	1	1	1	1	0	1	1	0	0	0	0	0	1	1	0	0	1	0
Secondary health facility	Nurse	28	Female	<=1 year	0	0	0	NA	NA	0	0	0	0	0	0	0	0	0	0	0	0	0	NA	NA	No Knowledge	13	54.2	60	51 - 75	58	51 - 75	1	1	0	1	1	1	0	0	0	0	0	1	0	1	1	1	1	0
Secondary health facility	Nurse	23	Female	2 - 5 years	0	0	0	NA	NA	0	0	0	0	0	0	0	0	0	0	0	0	0	NA	NA	No Knowledge	10	41.7	50	26 - 50	42	26 - 50	0	1	1	1	0	1	1	0	0	0	0	0	0	1	0	0	1	1
Secondary health facility	Assistant nurse	52	Female	> 10 years	1	0	1	NA	2	0	0	0	0	0	0	0	0	1	1	1	0	1	7	>5 years	Medium	15	62.5	70	51 - 75	67	51 - 75	1	1	0	1	1	1	1	1	0	0	1	0	1	1	0	0	1	1
Secondary health facility	Assistant nurse	50	Female	> 10 years	0	0	0	NA	NA	0	0	0	0	0	0	0	0	0	0	0	0	0	NA	NA	Medium	11	45.8	50	26 - 50	50	26 - 50	0	0	1	1	0	1	0	0	1	1	0	1	1	0	0	0	1	1
Secondary health facility	Nurse	54	Female	> 10 years	1	1	1	NA	2	0	0	0	1	0	0	0	0	0	0	1	0	NA	NA	NA	Good	12	50	70	51 - 75	42	26 - 50	1	1	1	1	0	1	1	1	0	0	1	0	0	1	0	1	0	1
Secondary health facility	Assistant nurse	27	Female	<=1 year	1	1	1	2	2	1	1	1	1	0	0	1	1	1	1	0	0	1	2	< 1 year	Medium	12	50	60	51 - 75	50	26 - 50	1	1	1	0	1	1	0	0	1	1	0	0	1	1	0	0	1	0
Secondary health facility	Assistant nurse	30	Female	NA	1	1	0	NA	NA	0	1	0	0	0	0	0	0	0	0	0	0	1	2	1-5 years	Medium	11	45.8	50	26 - 50	50	26 - 50	1	1	1	0	1	1	0	1	0	0	0	0	1	1	0	0	1	0
Secondary health facility	Assistant nurse	52	Female	> 10 years	0	0	0	NA	NA	0	0	0	0	0	0	0	0	0	0	0	0	1	NA	>5 years	NA	9	37.5	40	26 - 50	42	26 - 50	1	0	1	1	0	1	0	0	0	0	0	0	0	1	1	0	1	0
Secondary health facility	Assistant nurse	43	Female	> 10 years	1	1	1	NA	NA	0	0	0	1	0	0	0	0	0	1	0	0	1	5	>5 years	Medium	7	29.2	50	26 - 50	17	0 - 25	1	0	1	1	0	1	1	0	0	0	0	0	0	0	0	0	1	0
Primary health facility	Nurse	53	Female	> 10 years	0	0	0	NA	NA	0	0	0	0	0	0	0	0	0	0	0	0	0	NA	NA	Medium	10	41.7	50	26 - 50	42	26 - 50	1	1	1	1	0	1	0	1	0	0	0	0	1	1	0	0	1	0
Secondary health facility	Nurse	49	Female	> 10 years	1	1	0	2	NA	0	0	0	1	0	0	0	0	0	0	0	0	0	NA	NA	No Knowledge	12	50	90	76 - 100	25	0 - 25	1	1	1	1	1	1	1	1	1	1	1	0	0	0	0	0	1	0
Secondary health facility	Assistant nurse	37	Female	> 10 years	0	0	0	NA	NA	0	0	0	0	0	0	0	0	0	0	0	0	0	NA	NA	Poor	10	41.7	50	26 - 50	42	26 - 50	1	1	0	0	1	1	0	0	1	1	0	0	0	1	0	0	1	0
Primary health facility	Medical doctor	36	Female	6 - 10 years	0	0	0	NA	NA	0	0	0	0	0	0	0	0	0	0	0	0	1	1	1-5 years	Medium	8	33.3	40	26 - 50	33	26 - 50	1	0	0	0	1	1	0	1	0	0	0	1	0	1	0	0	1	0
Secondary health facility	Nurse	34	Male	2 - 5 years	0	0	0	NA	NA	0	0	0	0	0	0	0	0	0	0	0	0	0	NA	NA	No Knowledge	11	45.8	70	51 - 75	33	26 - 50	1	1	1	0	1	1	0	1	1	1	0	1	1	1	0	0	1	0
Secondary health facility	Assistant nurse	34	Female	6 - 10 years	0	0	0	NA	NA	0	0	0	0	0	0	0	0	0	0	0	0	0	NA	NA	No Knowledge	16	66.7	80	76 - 100	67	51 - 75	1	1	1	1	1	0	0	1	1	1	1	1	1	1	1	1	1	0
Secondary health facility	Assistant nurse	42	Female	> 10 years	1	1	0	2	NA	1	0	1	1	0	0	0	0	0	0	0	0	1	4	1-5 years	Good	16	66.7	80	76 - 100	67	51 - 75	1	1	1	1	1	1	0	1	1	1	1	0	1	1	1	0	1	1
Secondary health facility	Assistant nurse	49	Male	> 10 years	0	0	0	NA	NA	0	0	0	0	0	0	0	0	0	0	0	0	0	NA	NA	Medium	14	58.3	70	51 - 75	58	51 - 75	1	1	1	0	1	1	0	1	1	1	1	0	1	1	0	1	1	0
Secondary health facility	Medical doctor	27	Male	2 - 5 years	1	1	0	6	NA	1	1	1	1	0	0	0	0	0	0	0	0	0	NA	NA	Medium	15	62.5	60	51 - 75	75	51 - 75	1	1	1	0	0	1	1	1	0	0	1	0	1	1	0	1	1	1
Secondary health facility	Medical doctor	57	Male	> 10 years	1	1	0	4	NA	1	0	1	1	1	0	0	0	0	0	0	0	1	10	< 1 year	Medium	13	54.2	60	51 - 75	58	51 - 75	1	1	1	0	0	1	1	1	0	0	1	0	1	1	0	1	1	0
Secondary health facility	Medical doctor	48	Female	> 10 years	1	1	1	2	1	0	0	1	1	0	0	0	0	0	1	0	0	1	2	>5 years	Poor	10	41.7	50	26 - 50	42	26 - 50	1	0	1	0	1	1	0	1	0	1	1	0	0	1	0	0	1	0
Primary health facility	Medical doctor	34	Female	6 - 10 years	1	1	0	2	NA	0	1	0	1	1	0	0	0	0	0	0	0	0	NA	NA	Poor	11	45.8	60	51 - 75	42	26 - 50	1	1	1	0	1	1	0	1	0	0	0	1	0	1	0	0	1	0
Primary health facility	Assistant nurse	53	Male	> 10 years	0	0	0	NA	NA	0	0	0	0	0	0	0	0	0	0	0	0	1	1	< 1 year	Medium	12	50	70	51 - 75	42	26 - 50	1	1	1	0	1	1	1	1	0	1	1	0	1	0	0	0	1	0
Secondary health facility	Nurse	26	Female	<=1 year	0	0	0	NA	NA	0	0	0	0	0	0	0	0	0	0	0	0	0	NA	NA	No Knowledge	13	54.2	70	51 - 75	50	26 - 50	1	1	0	1	1	1	1	0	1	0	0	0	1	1	0	0	1	0
Secondary health facility	Medical doctor	51	Male	6 - 10 years	1	1	1	3	2	1	1	1	1	1	0	1	0	1	1	1	0	1	4	1-5 years	Medium	12	50	60	51 - 75	50	26 - 50	1	1	1	0	1	1	1	0	0	0	0	0	0	1	0	0	1	0
Secondary health facility	Nurse	32	Female	2 - 5 years	1	1	0	90	NA	1	1	1	1	1	0	0	0	0	0	0	0	1	5	>5 years	Good	12	50	60	51 - 75	50	26 - 50	1	1	1	0	1	1	1	1	0	0	0	0	1	1	0	1	1	0
Primary health facility	Assistant nurse	50	Female	> 10 years	0	0	0	NA	NA	0	0	0	0	0	0	0	0	0	0	0	0	0	NA	NA	Good	12	50	60	51 - 75	50	26 - 50	1	1	1	0	1	1	0	0	0	0	1	0	1	1	0	0	1	0
Secondary health facility	Medical doctor	33	Male	6 - 10 years	1	1	1	30	30	0	0	1	0	1	0	0	1	1	0	1	0	1	5	1-5 years	Good	13	54.2	70	51 - 75	50	26 - 50	1	1	1	1	0	1	1	1	0	0	1	0	1	1	0	0	1	0
Secondary health facility	Assistant nurse	27	Female	<=1 year	1	1	0	1	NA	1	1	1	1	1	1	0	0	0	0	0	0	0	NA	NA	Medium	8	33.3	40	26 - 50	33	26 - 50	1	0	1	0	1	1	0	0	0	0	0	0	0	1	0	0	1	0
Secondary health facility	Nurse	52	Male	> 10 years	1	1	0	4	NA	1	0	1	1	0	0	0	0	0	0	0	0	1	10	1-5 years	Good	13	54.2	70	51 - 75	50	26 - 50	0	1	1	1	1	1	1	1	0	0	1	0	1	1	0	0	1	0
Secondary health facility	Nurse	42	Male	> 10 years	1	1	NA	NA	NA	0	0	0	0	0	0	0	0	0	0	0	0	NA	NA	NA	Medium	9	37.5	40	26 - 50	42	26 - 50	1	1	1	0	0	1	0	1	0	0	0	0	0	0	0	0	1	1
Primary health facility	Assistant nurse	43	Female	> 10 years	0	0	0	NA	NA	0	0	0	0	0	0	0	0	0	0	0	0	0	NA	NA	Poor	13	54.2	60	51 - 75	58	51 - 75	1	1	0	1	0	0	0	0	1	1	1	1	1	0	1	1	0	1
Primary health facility	Nurse	45	Male	> 10 years	0	0	0	NA	NA	0	0	0	0	0	0	0	0	0	0	0	0	1	5	>5 years	Poor	13	54.2	70	51 - 75	50	26 - 50	1	1	0	1	1	1	0	1	1	0	1	0	1	1	0	0	1	0
Secondary health facility	Nurse	43	Male	6 - 10 years	1	0	1	NA	NA	0	0	0	0	0	0	0	0	0	0	0	0	1	NA	NA	Good	15	62.5	80	76 - 100	58	51 - 75	1	1	1	1	0	1	1	0	1	1	1	0	1	1	1	0	1	0
Secondary health facility	Nurse	30	Female	6 - 10 years	0	0	0	NA	NA	0	0	0	0	0	0	0	0	0	0	0	0	1	NA	NA	Medium	15	62.5	80	76 - 100	58	51 - 75	1	1	1	1	1	1	0	1	1	1	1	0	1	1	0	0	1	1
Secondary health facility	Assistant nurse	22	Female	2 - 5 years	0	0	0	NA	NA	0	0	0	0	0	0	0	0	0	0	0	0	0	NA	NA	Poor	11	45.8	60	51 - 75	42	26 - 50	1	1	1	0	1	1	0	0	0	1	1	0	1	1	0	0	1	0
Secondary health facility	Assistant nurse	42	Female	> 10 years	1	0	1	NA	2	0	0	0	0	0	0	1	1	1	1	0	0	0	NA	NA	Medium	9	37.5	50	26 - 50	33	26 - 50	1	1	1	0	0	1	0	1	0	0	0	1	0	0	1	0	1	0
Secondary health facility	Medical doctor	45	Male	> 10 years	0	0	0	NA	NA	0	0	0	0	0	0	0	0	0	0	0	0	0	NA	NA	Medium	13	54.2	60	51 - 75	58	51 - 75	1	1	1	1	0	1	0	0	0	0	1	0	1	1	0	0	1	0
Primary health facility	Medical doctor	46	Female	NA	1	1	1	2	2	1	0	0	1	0	0	1	0	0	1	0	0	1	3	>5 years	Good	10	41.7	60	51 - 75	33	26 - 50	1	1	1	1	0	1	0	0	0	0	1	0	0	1	0	0	1	0
Primary health facility	Medical doctor	34	Male	6 - 10 years	1	1	1	3	5	1	0	0	0	0	0	1	0	0	1	1	0	1	10	< 1 year	Good	14	58.3	70	51 - 75	58	51 - 75	1	1	1	0	1	1	1	1	1	0	0	0	0	1	1	1	1	0
Primary health facility	Assistant nurse	49	Female	> 10 years	0	0	0	NA	NA	0	0	0	0	0	0	0	0	0	0	0	0	0	NA	NA	No Knowledge	5	20.8	30	26 - 50	17	0 - 25	1	1	0	1	0	0	0	1	0	0	0	0	0	1	0	0	0	0
Primary health facility	Assistant nurse	NA	Female	> 10 years	1	1	0	1	NA	0	1	0	1	0	0	0	0	0	0	0	0	1	1	>5 years	Medium	11	45.8	40	26 - 50	58	51 - 75	1	1	1	0	0	1	0	0	0	0	0	0	1	1	0	1	1	0
Primary health facility	Assistant nurse	42	Female	6 - 10 years	0	0	0	NA	NA	0	0	0	0	0	0	0	0	0	0	0	0	0	NA	NA	Medium	6	25	50	26 - 50	8	0 - 25	1	0	0	1	1	1	0	0	0	0	1	0	0	0	0	0	1	0
Primary health facility	Assistant nurse	48	Male	> 10 years	0	0	0	NA	NA	0	0	0	0	0	0	0	0	0	0	0	0	1	3	1-5 years	Good	13	54.2	80	76 - 100	42	26 - 50	1	1	1	1	1	1	0	1	1	0	1	0	1	1	0	0	1	0
Primary health facility	Assistant nurse	57	Male	> 10 years	0	0	0	NA	NA	0	0	0	0	0	0	0	0	0	0	0	0	1	7	< 1 year	Good	12	50	60	51 - 75	50	26 - 50	1	1	1	1	1	1	0	1	0	1	0	0	0	1	1	0	1	0
Secondary health facility	Nurse	59	Female	> 10 years	1	1	0	2	NA	0	0	0	1	0	0	0	0	0	0	0	0	0	NA	NA	Medium	10	41.7	60	51 - 75	33	26 - 50	1	1	1	0	1	1	1	1	0	0	0	0	0	1	0	0	1	0
Primary health facility	Nurse	51	Female	> 10 years	1	1	0	2	NA	0	0	0	1	0	0	0	0	0	0	0	0	0	NA	NA	Poor	6	25	20	0 - 25	33	26 - 50	0	0	0	0	0	1	0	0	1	0	0	0	0	1	1	0	1	0
Secondary health facility	Medical doctor	37	Male	6 - 10 years	1	1	1	2	2	1	1	1	1	0	0	1	1	1	1	0	0	1	2	>5 years	Medium	14	58.3	50	26 - 50	75	51 - 75	0	0	1	1	0	1	0	1	1	1	1	0	1	1	0	1	1	1
Secondary health facility	Assistant nurse	NA	Female	> 10 years	0	0	0	NA	NA	0	0	0	0	0	0	0	0	0	0	0	0	NA	NA	NA	No Knowledge	9	37.5	30	26 - 50	50	26 - 50	0	0	0	1	0	1	0	0	1	0	0	0	1	1	0	1	1	0
Secondary health facility	Nurse	48	Female	> 10 years	0	0	0	NA	NA	0	0	0	0	0	0	0	0	0	0	0	0	1	3	>5 years	Good	7	29.2	40	26 - 50	25	0 - 25	1	0	0	1	0	1	0	1	0	0	0	1	0	0	1	0	1	0
Secondary health facility	Assistant nurse	49	Female	> 10 years	1	1	0	2	NA	0	0	0	1	0	0	0	0	0	0	0	0	0	NA	NA	Poor	10	41.7	50	26 - 50	42	26 - 50	0	1	0	1	1	1	1	0	0	0	0	0	1	1	0	0	1	0
Secondary health facility	Nurse	30	Female	2 - 5 years	0	0	0	NA	NA	0	0	0	0	0	0	0	0	0	0	0	0	0	NA	NA	No Knowledge	12	50	40	26 - 50	67	51 - 75	1	0	0	1	0	1	0	0	1	1	0	0	1	1	1	1	1	0
Secondary health facility	Assistant nurse	53	Female	NA	1	1	0	2	NA	1	0	1	1	0	0	0	0	0	0	0	0	0	NA	NA	No Knowledge	7	29.2	20	0 - 25	42	26 - 50	1	0	0	1	0	0	0	1	0	0	0	0	1	1	0	0	1	0
Secondary health facility	Nurse	50	Female	> 10 years	0	0	0	NA	NA	0	0	0	0	0	0	0	0	0	0	0	0	0	NA	NA	Poor	14	58.3	80	76 - 100	50	26 - 50	1	1	0	1	1	1	0	0	1	1	1	1	0	1	1	1	1	0
Secondary health facility	Nurse	41	Male	6 - 10 years	1	1	0	8	NA	1	0	0	1	0	0	0	0	0	0	0	0	1	10	1-5 years	Good	13	54.2	70	51 - 75	50	26 - 50	1	1	1	1	0	1	0	1	0	0	1	1	0	1	0	1	1	0
Secondary health facility	Assistant nurse	40	Female	> 10 years	1	1	1	1	1	0	0	0	1	0	0	0	0	0	1	0	0	1	NA	1-5 years	Poor	11	45.8	60	51 - 75	42	26 - 50	1	0	1	1	0	1	0	0	0	1	1	1	0	1	0	0	1	0
Secondary health facility	Assistant nurse	NA	Male	> 10 years	1	1	0	1	NA	1	0	1	1	0	0	0	0	0	0	0	0	1	3	>5 years	Medium	14	58.3	70	51 - 75	58	51 - 75	1	0	1	1	1	1	1	0	0	0	1	0	1	1	0	0	1	0
Secondary health facility	Assistant nurse	45	Female	> 10 years	0	0	0	NA	NA	0	0	0	0	0	0	0	0	0	0	0	0	0	NA	NA	No Knowledge	12	50	50	26 - 50	58	51 - 75	0	0	0	1	0	1	0	0	1	0	1	1	1	0	1	0	1	1
Secondary health facility	Medical doctor	40	Male	6 - 10 years	1	1	0	2	NA	1	0	1	1	0	0	0	0	0	0	0	0	1	2	1-5 years	Poor	16	66.7	70	51 - 75	75	51 - 75	1	1	1	1	0	1	1	0	0	0	1	0	1	1	0	1	1	1
Secondary health facility	Nurse	49	Male	> 10 years	0	0	0	NA	NA	0	0	0	0	0	0	0	0	0	0	0	0	0	NA	NA	No Knowledge	10	41.7	50	26 - 50	42	26 - 50	1	1	1	0	0	1	0	0	0	0	1	0	1	1	0	0	1	0
Primary health facility	Assistant nurse	NA	Female	NA	1	1	0	NA	NA	1	0	0	1	1	0	0	0	0	0	0	0	1	2	< 1 year	Medium	13	54.2	50	26 - 50	67	51 - 75	1	0	1	0	0	1	1	0	1	1	0	0	1	1	0	1	1	1
Primary health facility	Assistant nurse	41	Female	NA	1	0	1	NA	NA	0	0	0	0	0	0	0	0	0	0	0	0	1	1	NA	Medium	12	50	60	51 - 75	50	26 - 50	1	0	0	1	1	0	0	0	1	1	1	1	0	1	0	1	1	0
Primary health facility	Assistant nurse	45	Female	NA	1	0	1	NA	NA	0	0	0	0	0	0	0	0	0	0	0	0	1	3	NA	NA	9	37.5	50	26 - 50	33	26 - 50	0	0	0	1	1	1	0	1	1	1	1	0	0	1	0	0	1	0
Primary health facility	Assistant nurse	30	Male	NA	1	0	1	NA	NA	0	0	0	0	0	0	0	0	0	1	0	0	1	2	NA	Medium	10	41.7	50	26 - 50	42	26 - 50	1	0	0	1	1	0	0	0	1	1	0	1	0	1	0	0	1	0
Primary health facility	Assistant nurse	39	Female	6 - 10 years	0	0	0	NA	NA	0	0	0	0	0	0	0	0	0	0	0	0	1	1	>5 years	Poor	10	41.7	60	51 - 75	33	26 - 50	1	1	1	0	1	1	0	1	0	0	1	0	0	1	0	0	1	0
Primary health facility	Nurse	55	Male	> 10 years	1	1	0	2	NA	1	1	1	1	0	0	0	0	0	0	0	0	0	NA	NA	Medium	11	45.8	60	51 - 75	42	26 - 50	1	0	0	1	1	1	0	1	1	1	1	0	1	1	0	0	1	0
Secondary health facility	Nurse	50	Female	> 10 years	1	1	1	2	2	1	0	1	1	0	0	1	0	1	1	0	0	1	NA	>5 years	Medium	12	50	60	51 - 75	50	26 - 50	1	1	1	1	0	1	0	0	0	0	1	0	0	1	0	0	1	0
Secondary health facility	Nurse	NA	Male	> 10 years	1	1	0	2	NA	0	1	0	0	0	0	0	0	0	0	0	0	0	NA	NA	Medium	15	62.5	80	76 - 100	58	51 - 75	1	1	1	1	1	1	0	0	0	1	1	1	1	1	1	1	1	0
[truncated: 58 more columns]

## Sheet: Data Dictionary
Variable	Description
health_facility	health facility type
profession	profession
age	age (years)
sex	sex
clinical_experience	clinical work experience years
any_training	any training
training_studies	during studies training
training_postgrad	post graduate training
training_hours_studies	during studies training hours
training_hours_postgrad	post graduate training hours
training_studies_1	during studies training topic: snakes, snake venom, and envenomation syndromes
training_studies_2	during studies training topic: snakebite prevention
training_studies_3	during studies training topic: snakebite diagnosis
training_studies_4	during studies training topic: snakebite treatment
training_studies_5	during studies training topic: adverse reactions to antivenom
training_studies_6	during studies training topic: other
training_postgrad_1	post graduate studies training topic: snakes, snake venom, and envenomation syndromes
training_postgrad_2	post graduate studies training topic: snakebite prevention
training_postgrad_3	post graduate studies training topic: snakebite diagnosis
training_postgrad_4	post graduate studies training topic: snakebite treatment
training_postgrad_5	post graduate studies training topic: adverse reactions to antivenom
training_postgrad_6	post graduate studies training topic: other
patient_treat	have you ever treated patients who were victims of snakebites?
patient_treat_num	how many snakebite patients have you treated?
patient_treat_when	most recent snakebite case treated
self_assess_knowledge	how would you describe your knowledge of snakebite management?
overall_points	overall knowledge point score
overall_percent_score	overall knowledge percent score
symptom_percent_score	symptom knowledge percent score
symptom_quartile	symptom knowledge quartile score
management_percent_score	management knowledge percent score
management_quartile	management knowledge quartile score
question_1_symp	correct response to: symptoms after a snakebite may include: neurotoxic (damage to the central nervous system, muscle paralysis, and brain lesions)
question_2_symp	correct response to: symptoms after a snakebite may include: hematotoxic (coagulation disorder and systemic bleeding)
question_3_symp	correct response to: symptoms after a snakebite may include: cytotoxic (tissue damage, edema)
question_4_symp	correct response to: myelotoxic (bone marrow suppression, reduced blood production)
question_5_symp	correct response to: ptosis (eyelid paralysis) is a common symptom in neurotoxic envenomations from snakebites
question_6_symp	correct response to: swelling of the bitten limb is a common symptom after a snakebite
question_7_symp	correct response to: bleeding gums are a possible symptom in envenomations from snakebites
question_8_symp	correct response to: dry bites, i.e., bites from venomous snakes that cause no symptoms except fang marks, are common – a venomous snake can bite without injecting venom
question_9_symp	correct response to: after a forest cobra bite, hemorrhage/systemic bleeding is a common symptom
question_10_symp	correct response to: after a Gaboon viper bite, hemorrhage/systemic bleeding is a common symptom
question_11_symp	correct response to: after a python bite, neurotoxic signs, including respiratory distress, are frequent
question_12_symp	correct response to: after a Blandings snake bite, cytotoxic lesions and necrosis are common symptoms
question_1_manage	correct response to: if the patient shows signs of local necrosis/gangrene after a snakebite, surgical debridement of dead tissue is contraindicated
question_2_manage	correct response to: prothrombin time or the 20-minute whole blood clotting test (dry tube) are recommended to assess the severity of hematotoxic envenomation
question_3_manage	correct response to: a liver function test should be performed immediately after a snakebite to assess the need for antivenom
question_4_manage	correct response to: a tourniquet is a recommended first-aid measure for bites on a limb
question_5_manage	correct response to: immobilization of the patient and the bitten limb and transportation to a healthcare center are recommended for snakebite victims
question_6_manage	correct response to: venom aspiration using specific vacuum pumps, if available, is indicated following a snakebite
question_7_manage	correct response to: non-steroidal anti-inflammatory drugs like ibuprofen or diclofenac are excellent analgesics and equivalent to paracetamol for snakebites
question_8_manage	correct response to: there is an absolute contraindication to administering drugs such as morphine, fentanyl, tramadol, or other opioids to snakebite victims
question_9_manage	correct response to: all patients bitten by a venomous snake need antivenom
question_10_manage	correct response to: anaphylactic/allergic shock is a serious and common side effect of antivenom
question_11_manage	correct response to: adrenaline is the most important medication for treating anaphylactic/allergic shock after antivenom administration
question_12_manage	correct response to: children receive the same dose of antivenom as adults
snake_pic_consent	in the following section, pictures of snakes will be shown. Do you agree ?
snake_1_name	correct response for snake name
snake_1_venom	correct response for venom status
snake_1_name_det	snake name provided
snake_2_name	correct response for snake name
snake_2_venom	correct response for venom status
snake_2_name_det	snake name provided
snake_3_name	correct response for snake name
snake_3_venom	correct response for venom status
snake_3_name_det	snake name provided
snake_4_name	correct response for snake name
snake_4_venom	correct response for venom status
snake_4_name_det	snake name provided
snake_5_name	correct response for snake name
snake_5_venom	correct response for venom status
snake_5_name_det	snake name provided
snake_6_name	correct response for snake name
snake_6_venom	correct response for venom status
snake_6_name_det	snake name provided
snake_7_name	correct response for snake name
snake_7_venom	correct response for venom status
snake_7_name_det	snake name provided
snake_8_name	correct response for snake name
snake_8_venom	correct response for venom status
snake_8_name_det	snake name provided
snake_9_name	correct response for snake name
snake_9_venom	correct response for venom status
snake_9_name_det	snake name provided
snake_10_name	correct response for snake name
snake_10_venom	correct response for venom status
snake_10_name_det	snake name provided
snake_11_name	correct response for snake name
snake_11_venom	correct response for venom status
snake_11_name_det	snake name provided
snake_12_name	correct response for snake name
snake_12_venom	correct response for venom status
snake_12_name_det	snake name provided
advice_1	where do you seek advice or support when managing a snakebite patient?: Ask colleagues at your workplace
advice_2	where do you seek advice or support when managing a snakebite patient?: ask senior staff at your workplace
advice_3	where do you seek advice or support when managing a snakebite patient?: consult staff from another facility
advice_4	where do you seek advice or support when managing a snakebite patient?: consult a specialized snakebite team
advice_5	where do you seek advice or support when managing a snakebite patient?: clinical/official guidelines for snakebite management
advice_6	where do you seek advice or support when managing a snakebite patient?: manual
advice_7	where do you seek advice or support when managing a snakebite patient?: internet
advice_8	where do you seek advice or support when managing a snakebite patient?: other
know_guidelines	are you aware of any (published) guidelines or treatment protocols for managing snakebites?
use_protocols	do you use guidelines or treatment protocols to manage snakebites in your health facility?
guidelines_available	if yes: are they available to all staff?
guidelines_antivenom_proto	guidelines mentioned are antivenom protocols
guidelines_details	which guidelines
know_transfer_patient	do you know which center you could transfer the patient to?
transfer_location	if yes: where?
